# Supplementary material for: Synergistic Treatment with Ozone Water and Morpholine Fatty Acid Salts Improves Postharvest Quality in Mandarin Oranges
Source: Foods. 2025 Apr 14;14(8):1346. doi: 10.3390/foods14081346 (PMC12027277; doi:10.3390/foods14081346)
Supplement: Supplementary file 1 [file foods-14-01346-s001.zip]

Archive with 1 entries (1 files):
- foods-3562027-supplementary.pdf
